# Supplementary material for: Second-Hand Tobacco Smoke Exposure and Smoke-Free Environments in Ethiopia: A Scoping Review and Narrative Synthesis
Source: Int J Environ Res Public Health. 2022 Jul 9;19(14):8404. doi: 10.3390/ijerph19148404 (PMC9324201; doi:10.3390/ijerph19148404)
Supplement: Supplementary file 1 [file ijerph-19-08404-s001.zip]

Archive with 2 entries (2 files):
- Table S1. Search strategies.pdf
- Table S2.List of invited stakeholder organisations.pdf
